# Supplementary material for: SAMD9L inhibits flavivirus translation independently of its capacity to trigger innate immune response
Source: PLoS Pathog. 2025 Dec 8;21(12):e1013773. doi: 10.1371/journal.ppat.1013773 (PMC12698002; doi:10.1371/journal.ppat.1013773)
Supplement: S1 Table — (XLSX) [file ppat.1013773.s001.xlsx]

## Sheet: 3A
Replicate R1 (n=1)				Raw results				Caculated results				Plotted results
Sample	Cell_type	Transduction	Infection	NT I	T I	T NI	NT NI	T I / Total T	Mean	NT I / Total NT	Mean	Infection in transfected cells as a % of infection in non-transfected cells in the same well (internal control)
240117_Restriction1_WNVreplicon_A1_HEK_Control_Wrep.fcs	HEK	Control	WNV RVPs	1.39	3.26	71.7	23.7	0.0434899	0.0438911	0.0554006	0.0563672	78.5008
240117_Restriction1_WNVreplicon_A2_HEK_Control_Wrep_2.fcs	HEK	Control	WNV RVPs	1.63	3.17	68.4	26.8	0.0442923		0.0573338
240117_Restriction1_WNVreplicon_A7_HEK_SAMD9L_Wrep.fcs	HEK	SAMD9L	WNV RVPs	4.8	0.18	9.56	85.5	0.0184805	0.0211248	0.0531561	0.0586954	34.7664
240117_Restriction1_WNVreplicon_A8_HEK_SAMD9L_Wrep_2.fcs	HEK	SAMD9L	WNV RVPs	5.67	0.28	11.5	82.6	0.0237691		0.0642347
240117_Restriction1_WNVreplicon_A9_HEK_NT_NI.fcs	HEK	NT	NI	0.00182	0	0.00638	100	Technical controls
240117_Restriction1_WNVreplicon_A10_HEK_Control_NI.fcs	HEK	Control	NI	0	0.028	65.6	34.4
240117_Restriction1_WNVreplicon_A11_HEK_NT_Wrep.fcs	HEK	NT	WNV RVPs	5.11	0	0.038	94.8
Replicate R2 (n=2)				Raw results				Caculated results				Plotted results
Sample	Cell_type	Transduction	Infection	NT I	T I	T NI	NT NI	T I / Total T	Mean	NT I / Total NT	Mean	Infection in transfected cells as a % of infection in non-transfected cells in the same well (internal control)
240131_Restriction_2_A6_HEK_NT_NI.fcs	HEK	NT	NI	0.034	0.00257	0.028	99.9	Technical controls
240131_Restriction_2_C6_HEK_NT_Wrep.fcs	HEK	NT	WNV RVPs	5.96	0.00102	0.1	93.9
240131_Restriction_2_B6_HEK_Control_NI.fcs	HEK	Control	NI	0.15	0.00162	96.6	3.28
240131_Restriction_2_D4_HEK_SAMD9L_Wrep_1.fcs	HEK	SAMD9L	WNV RVPs	1.5	0.96	82.8	14.8	0.0114613	0.011458	0.0920245	0.106452	10.7636
240131_Restriction_2_D5_HEK_SAMD9_Wrep_2.fcs	HEK	SAMD9L	WNV RVPs	1.54	1	86.3	11.2	0.0114548		0.120879
240131_Restriction_2_A4_HEK_Control_Wrep_1.fcs	HEK	Control	WNV RVPs	0.17	1.69	94.8	3.32	0.0175148	0.0177093	0.0487106	0.0546924	32.3799
240131_Restriction_2_A5_HEK_Control_Wrep_2.fcs	HEK	Control	WNV RVPs	0.27	1.71	93.8	4.18	0.0179039		0.0606742
Replicate InfOpt (n=3)				Raw results				Caculated results				Plotted results
Sample:	Cell_type	Transduction	Infection	NT I	T I	T NI	NT NI	T I / Total T	Mean	NT I / Total NT	Mean	Infection in transfected cells as a % of infection in non-transfected cells in the same well (internal control)
240306_HEK_WNVrep_restriction_D10_HEK_NT_NI_2.fcs	HEK	NT	NI	0.26	0	0.033	99.7	Technical controls
240306_HEK_WNVrep_restriction_B10_HEK_Control_NI.fcs	HEK	Control	NI	0.39	0.0067	80	19.6
240306_HEK_WNVrep_restriction_C10_NT_Wrep.fcs	HEK	NT	WNV RVPs	23.2	0	0.02	76.8
240306_HEK_WNVrep_restriction_D8_HEK_SAMD9L_Wrep_1.fcs	HEK	SAMD9L	WNV RVPs	4.8	1.41	40.2	53.5	0.0338861	0.0335436	0.0823328	0.0789331	42.4962
240306_HEK_WNVrep_restriction_D9_HEK_SAMD9L_Wrep_2.fcs	HEK	SAMD9L	WNV RVPs	3.93	1.59	46.3	48.1	0.0332011		0.0755333
240306_HEK_WNVrep_restriction_A8_HEK_Control_Wrep_1.fcs	HEK	Control	WNV RVPs	5.18	9.29	62.7	22.8	0.129046	0.141789	0.185132	0.184434	76.8778
240306_HEK_WNVrep_restriction_A9_HEK_Control_Wrep_2.fcs	HEK	Control	WNV RVPs	6.01	10.4	56.9	26.7	0.154532		0.183736
								NB: all conditions were performed in technical duplicates, then averaged for final result
Abbreviations
NT: non-transduced
NI: non-infected
T: transduced
I: infected
WNV RVPs: West Nile virus reporter viral particles

## Sheet: 3B
	GFP Mean Fluorescence Intensity in mCherry+ cells
Transfection	mCherry			FmCSAMD9			FmCSAMD9 LoF			FmCSAMD9L			FmCSAMD9L LoF
Replicate	3 (n=1)	4.1 (n=2)	4.2 (n=3)	3 (n=1)	4.1 (n=2)	4.2 (n=3)	3 (n=1)	4.1 (n=2)	4.2 (n=3)	3 (n=1)	4.1 (n=2)	4.2 (n=3)	3 (n=1)	4.1 (n=2)	4.2 (n=3)
GFP	2450000	1280000	1350000	3960000	1840000	1960000	5560000	3240000	3320000	1390000	817000	905000	3650000	2780000	1910000
HIV-GFP	5170000	2550000	2530000	5180000	2440000	2070000	6090000	3410000	2570000	2040000	1370000	1540000	4400000	3720000	1850000
WNV-GFP	1960000	1320000	1330000	1300000	937000	788000	1820000	1400000	1480000	504000	326000	368000	1880000	1440000	1580000
NB: Data were log-transformed before analysis, as specified in the figure legend

## Sheet: 3C
DENV	Luminescence (RLU) - Raw data
	Transfection
Replicate name	mCherry	FmCSAMD9	FmCSAMD9 LoF	FmCSAMD9L	FmCSAMD9L LoF
7 (n=1)	12462	8898	12328	8624.33	16174.7
9 (n=2)	11852.3	13451.7	31275.3	13310	19083.7
10 (n=3)	11344	4559	5792	3657	5904
11 (n=4)	2989	2763	6718	3299	6476
ZIKV	Luminescence (RLU) - Raw data
	Transfection
Replicate name	mCherry	FmCSAMD9	FmCSAMD9 LoF	FmCSAMD9L	FmCSAMD9L LoF
7 (n=1)	52074.3	28612	43204.3	26748.7	45833.7
9 (n=2)	57027.7	56155.3	91321.7	30777.3	55414
10 (n=3)	33584	19751	33491	18138	30588
11 (n=4)	18508	13415	28868	8464	15827
KUNV	Luminescence (RLU) - Raw data
	Transfection
Replicate name	mCherry	FmCSAMD9	FmCSAMD9 LoF	FmCSAMD9L	FmCSAMD9L LoF
7 (n=1)	6479.33	5465.33	6805.33	4370	9309
9 (n=2)	9143	7801	12390.7	8093.67	12228
10 (n=3)	4344	2681	5288	1861	2787
11 (n=4)	2063	1150	2329	1167	1855
TBEV	Luminescence (RLU) - Raw data
	Transfection
Replicate name	mCherry	FmCSAMD9	FmCSAMD9 LoF	FmCSAMD9L	FmCSAMD9L LoF
7 (n=1)	2733	6050.67	5757.67	3675	9203.67
9 (n=2)	6715	4910	7148.67	4822	6662
10 (n=3)	9739	4278	7521	2875	6188
11 (n=4)	2451	1651	2963	1920	2607
NanoLuc	Luminescence (RLU) - Raw data
	Transfection
Replicate name	mCherry	FmCSAMD9	FmCSAMD9 LoF	FmCSAMD9L	FmCSAMD9L LoF
7 (n=1)	148046	70702.3	105795	45285.3	101744
9 (n=2)	84026.7	44525.7	71482.3	38623.7	79657.3
10 (n=3)	94347	43707	65028	32031	56491
11 (n=4)	42285	22885	33526	14454	28073
NB: Data were log-transformed before analysis, as specified in the figure legend
